# Supplementary material for: Comparing the Dietary Habits and the Food Choices Between Italian and Dominican Adult Populations: Focus on Fruit and Vegetable Intakes and Their Association with Skin Carotenoid Levels
Source: Foods. 2024 Oct 19;13(20):3323. doi: 10.3390/foods13203323 (PMC11508049; doi:10.3390/foods13203323)
Supplement: Supplementary file 1 [file foods-13-03323-s001.zip]

Archive with 1 entries (1 files):
- foods-3206672-supplementary.pdf
